# Supplementary material for: MINFLUX microscopy resolves subunits of the cardiac ryanodine receptor and its 3D orientation in cells
Source: Nat Commun. 2025 Dec 21;17:1044. doi: 10.1038/s41467-025-67801-6 (PMC12847994; doi:10.1038/s41467-025-67801-6)
Supplement: Supplementary file 7 — Source Data [file 41467_2025_67801_MOESM7_ESM.xlsx]

## Sheet: Fig2C
n_labeled	cumhist
1	0
2	0
3	0
4	0
5	0
6	0
7	0
8	0
9	0
10	0.025641
11	0.128205
12	0.25641
13	0.461538
14	0.74359
15	0.923077
16	1

## Sheet: Fig2D
Effective labeling efficiency, Fig. 2D	site counts, inset Fig. 2D
61.3	1.35
60.1	1.55
45.9	1
44.3	1
54.7	1.3
52.5	1.35
55.7	1.4
37.7	0.6
52.3	1.2
47.9	1
51.24	1.175	mean
52.4	1.25	median

## Sheet: Fig4E
Fig4E_measured	Fig4E_corrected
28.4	46.3295
66.5	110.649
26.4	57.5163
23.4	52.8217
53.2	97.2578
32.7	62.2857
15.8	28.3662
13.1	34.748
26.6	50.8604
22.8	47.5992
30.89	58.8434	mean
26.5	51.841	median

## Sheet: Fig4F
Fig4F_percentage
26.4
71.2
14.9
19.1
64.9
32.1
13.9
29.7
56.8
18.6
34.76	mean
28.05	median

## Sheet: Fig4G
Fig4G_nRyRs
11.5824
27.6622
14.3791
13.2054
24.3144
15.5714
7.09156
8.687
12.7151
11.8998
14.7108	mean
12.9603	median

## Sheet: Fig5D
Fig5DColumn1	Fig5DColumn2
8.9	18
7.2	14.2
12.7	23.6
13.7	24.2
9.1	16.1
8.9	14.9
7.4	11.7
6.5	10.9
10	18.1
6.8	12.9
8.8	16.2
7.4	13.1
7.9	17.6
6.4	12.2
8.4	14.5
9.3	22
6.2	10.4
12.7	22.1
8.4	16.4
10.1	14.6
9.1	14.5
12.3	24.9
9.00909	16.5045	mean
8.85	15.5	median

## Sheet: Fig5F
Fig5Fpercentage
83
56.2
75.6
80.5
79.8
62.3
71
67
81.2
73.9
79.1
72.8
72.1
50.1
75
77
49.9
56.6
80.4
82
81.6
85.9
72.4091	mean
75.3	median

## Sheet: Fig5Hi-ii
Fig5HiColumn1	Fig5HiColumn2	Fig5Hiipercentage
2.225	4.5	6.2
1.8	3.55	5.2
3.175	5.9	4.1
3.425	6.05	5.8
2.275	4.025	5.9
2.225	3.725	3.8
1.85	2.925	3.7
1.625	2.725	3.4
2.5	4.525	5
1.7	3.225	4.5
2.2	4.05	5.5
1.85	3.275	3.4
1.975	4.4	3.8
1.6	3.05	3
2.1	3.625	3.2
2.325	5.5	5.5
1.55	2.6	3.8
3.175	5.525	8.9
2.1	4.1	4.9
2.525	3.65	4.8
2.275	3.625	3.6
3.075	6.225	6.2
2.25227	4.12614	4.73636	mean
2.2125	3.875	4.65	median

## Sheet: SupFig1A-C
SFig1A_locerror_x	SFig1B_locerror_y	SFig1C_locerror_z
0.530871	0.664495	0.521468
0.765984	0.922438	0.754299
2.5598	6.29387	1.96688
1.21779	1.09219	1.08306
0.885399	1.18387	2.04769
0.778149	0.88733	0.599992
1.4571	2.19355	1.00139
1.80651	3.45071	1.17807
0.560194	0.604935	0.657717
1.40981	1.2939	0.792589
1.242	1.28757	0.487792
0.857228	0.922709	0.761681
1.68553	1.39365	1.47164
1.27742	1.15102	7.5327
1.98283	2.22113	2.46066
0.454453	0.607954	0.493326
0.438358	0.497214	0.440539
1.24673	2.09488	0.997828
1.90751	6.85985	1.38793
2.30297	2.56953	1.56274
1.79858	1.26664	1.33499
3.07771	3.93173	1.43006
1.10675	0.925756	0.909833
2.68639	2.81616	1.35193
2.5062	1.88089	1.07438
0.447057	0.571616	0.457546
2.26627	1.59415	1.93462
2.29643	1.17878	2.55182
1.65026	0.696489	0.432105
1.93292	1.58965	1.29979
1.43651	1.12926	1.05079
0.5775	0.743187	0.558669
1.06547	0.991044	0.73174
0.689305	0.911625	0.727484
1.31883	1.65572	0.774677
11.1534	5.12237	1.46627
2.09897	1.31379	1.08262
1.04264	1.3878	0.631734
1.92059	1.54776	0.727299
2.40816	2.19859	1.69807
0.553863	0.679227	0.437984
0.445638	0.557679	0.641032
0.974609	1.27038	1.0255
1.4016	1.85965	1.22534
1.21302	1.19808	0.53073
0.540569	0.871639	0.545328
1.53824	1.71188	1.03737
0.301557	0.288389	0.205841
1.61578	1.13992	0.692484
0.629842	0.813781	0.450599
0.984089	0.824742	0.70737
0.701306	1.10408	0.44401
3.07747	2.68552	0.742767
1.45047	1.94861	0.946911
0.89106	0.965861	0.587746
0.737528	0.843264	0.782437
0.672907	0.649422	0.377427
1.78522	1.0532	1.20238
1.01296	0.642128	0.646187
16.115	3.18669	5.92398
1.38812	1.38011	1.40212
2.23332	2.83096	1.86227
0.899126	0.912471	0.546917
0.639603	0.680285	0.466643
0.710466	1.03677	0.794418
2.89046	3.19147	1.83503
1.61987	2.74554	1.52414
4.51779	3.10903	1.51946
0.602651	0.660418	0.443462
1.52565	1.71959	0.830238
3.3683	5.56775	4.13596
0.611272	0.583661	0.520073
1.59948	1.46731	1.25203
1.5821	2.89987	0.729033
2.25623	1.58187	0.293399
0.827175	1.15702	0.81845
0.642875	1.07595	0.640171
1.20417	1.61741	0.656472
0.476741	0.763641	0.426727
0.768831	0.867486	0.548785
2.04171	1.99213	0.992609
1.33569	1.43617	1.29766
0.741393	0.948574	0.70546
0.441606	0.581559	0.37272
1.20505	1.24691	1.29268
0.802647	0.982726	0.930942
3.22857	1.9002	0.513877
2.16817	2.21285	0.95563
0.615964	0.715447	0.458705
0.665504	0.649278	0.583115
0.488553	0.657008	0.49773
0.711819	0.767634	0.521936
0.823222	0.939915	0.900921
0.585438	0.646131	0.344799
0.997075	1.12589	0.793968
0.657877	0.678744	0.575946
0.602277	0.664605	0.501865
0.482456	0.453536	0.423913
0.449546	0.676701	0.419153
0.735555	0.846268	0.618636
0.477862	0.570862	0.610407
2.36139	1.31889	1.59698
1.35901	2.54374	0.365041
0.319284	0.398382	0.437114
2.053	3.10529	0.72993
1.33037	1.15621	0.664722
1.55373	1.49677	1.16335
0.428689	0.518405	0.27141
0.728709	1.25617	0.37781
0.578195	0.591201	0.390036
1.40864	2.1948	5.27142
3.93982	1.86971	2.86112
0.742595	1.02985	0.476361
2.64598	2.34988	1.31351
1.10179	1.01843	0.726749
0.433442	0.597087	0.402417
10.8568	3.96827	8.82064
1.1912	1.60606	0.708031
0.648051	0.706714	0.423369
0.782501	1.13004	0.810079
0.786016	0.745745	0.668847
3.14538	1.11256	1.4076
3.76408	1.93811	0.849671
1.01072	0.908524	0.42907
0.560131	0.696022	0.430365
1.06407	0.928793	0.899127
2.28607	3.32928	2.62513
0.777661	0.711825	0.547209
0.660793	0.759556	0.53422
1.04179	1.14651	0.889538
0.688242	0.906709	0.744051
0.482693	0.621162	0.441426
0.590113	0.714702	0.415451
0.328642	0.356273	0.233389
2.12953	1.36857	0.666114
0.788911	1.4283	0.449457
2.79765	2.24124	1.16043
0.773717	0.921951	0.635607
0.803651	1.32233	0.916374
1.42486	1.37108	0.266497
1.38161	1.2201	0.781468
0.779421	0.84836	0.748739
0.486675	0.537931	0.370197
0.494789	0.726021	0.417692
0.571871	0.650882	0.367493
1.21214	1.18554	0.907658
2.19436	3.08796	0.528492
1.98794	5.37399	3.55116
1.19907	1.52991	0.868771
0.543952	0.8369	0.656035
9.31936	8.17928	5.89022
2.49642	3.59508	2.36956
0.605318	2.02326	1.39236
0.514469	0.601616	0.346716
0.800472	0.891884	0.646493
0.485252	0.58644	0.348894
0.41176	0.468208	0.380102
0.792909	0.94604	0.865369
0.658302	0.699606	0.434181
0.599757	0.89406	0.653633
1.93869	2.44964	0.820461
1.09417	1.21706	0.907082
0.737643	0.965916	0.972573
1.00588	1.56022	0.608204
0.954762	0.970802	0.752814
0.873791	1.06476	0.791969
1.96417	1.74952	2.79723
1.11235	1.2639	1.01816
1.60413	1.63136	0.935721
1.08804	0.704354	1.00024
1.01057	1.33482	1.15864
0.934487	0.786844	0.87242
1.48244	1.69888	1.11149
0.773902	0.748235	0.557381
0.775094	0.950092	0.600192
2.10583	1.38563	1.01388
1.02693	0.998263	0.808422
0.8006	0.903086	0.540626
0.823099	0.802162	0.658574
1.66114	0.940743	0.735495
5.4831	8.61221	4.42275
0.926451	0.835062	0.713284
0.966674	1.16544	0.42586
1.98245	3.75313	1.21746
0.684852	0.689922	0.484701
3.19272	2.63535	2.07843
0.735914	0.9205	0.588821
0.739565	1.8933	0.943775
1.3084	1.49484	0.531806
0.918103	1.05424	0.683778
0.380482	0.421182	0.314877
2.46426	1.92792	1.73643
0.380359	0.430267	0.41996
1.09397	3.09351	0.601462
0.868147	0.828954	0.580694
1.24641	1.03461	0.714483
0.818078	1.16648	0.685312
0.782325	0.948102	0.905915
1.49233	1.49021	1.1253
0.467797	0.561672	0.374933
0.726673	0.851413	0.490429
0.974901	0.971418	0.708137
2.24604	2.01712	1.10046
0.763707	0.69684	0.485609
1.83905	2.63026	1.18157
7.60266	3.51393	3.03203
0.651976	0.91565	0.518519
3.03049	2.90082	2.65426
0.510228	0.646094	0.269981
0.333008	2.26868	0.62833
4.65065	2.29291	1.49321
1.0573	1.19776	0.639275
0.749403	0.922386	0.613302
1.2786	1.12448	0.635777
0.403286	0.430419	0.348823
0.654849	0.934873	0.780299
0.679294	0.966822	0.483835
2.4792	2.39516	1.1135
1.42152	1.596	1.09598
0.432834	0.395219	0.339756
1.53607	1.19552	1.06032
0.679794	0.773218	0.552327
0.922195	1.23855	1.19742
0.808498	0.911343	0.492042
0.271907	0.29887	0.204812
0.513891	0.544665	0.43294
1.07688	1.25991	5.96787
1.3257	1.08228	1.23405
0.603656	0.754806	0.561707
1.33036	1.54337	0.825222
1.04794	0.976842	0.977571
0.742973	0.814152	0.617224
1.11157	1.21593	1.38881
2.31922	2.65176	1.29488
0.556576	0.917086	0.352874
4.08592	2.20862	2.45606
0.820465	1.09936	0.425037
2.01151	1.42198	2.44602
1.39536	1.53735	0.820734
0.467269	0.539253	0.495057
0.576012	0.613466	0.476945
1.88778	1.59745	1.22926
1.12715	1.62504	0.800009
4.70452	1.97753	1.01225
0.94147	1.01002	0.834043
1.46098	1.62049	0.841708
3.45716	4.10641	8.91469
0.433025	0.466729	0.361214
0.533213	1.66223	0.861873
0.82549	0.901064	0.550264
1.96607	1.52242	1.67727
0.695505	0.822437	0.658124
1.02453	1.07413	1.55049
1.10634	1.1009	0.522134
3.91441	2.72666	3.1878
0.755332	1.05767	0.751764
2.35784	9.49344	2.95286
2.45497	0.823227	2.12832
0.313706	0.355778	0.268989
1.61803	2.08051	0.669862
0.743069	0.75756	0.82938
1.02298	1.01394	0.627474
0.791416	0.820028	0.531624
0.656802	0.923983	0.6159
0.423856	0.501395	0.291106
0.981662	1.26002	0.831772
0.396581	0.629271	0.290856
0.466178	0.578732	0.276745
3.59307	1.35789	1.30816
2.25835	1.6384	1.20781
4.32631	2.81465	1.45249
1.38705	0.981516	0.859475
1.32709	0.847165	0.892297
0.3722	0.412594	0.35429
1.15505	1.02673	0.658666
0.712683	0.842384	0.415142
1.07408	1.5955	0.760493
0.518022	0.596264	0.594539
2.82708	2.09768	1.56712
1.23387	1.6011	1.21216
0.485478	0.498919	0.474339
1.10743	1.79315	0.748175
0.529582	0.630707	0.357648
1.07152	1.3439	0.903006
0.76197	1.30133	0.958215
0.474654	0.546463	0.296501
0.890665	0.998174	0.706031
0.685282	0.75748	0.429944
1.27301	1.43125	0.880205
0.875056	1.85087	2.16548
1.04276	1.27608	0.895999
1.08254	1.3568	0.908483
2.27104	0.678608	0.403974
0.646157	0.726713	0.465612
1.00583	0.796769	0.835728
1.08144	1.0174	0.709334
0.533267	0.710092	0.486469
0.927379	1.03809	1.08944
0.791694	1.84071	1.09875
0.75077	1.17895	0.670896
0.72249	0.628833	0.374924
0.33908	0.4195	0.236926
1.03618	0.861671	0.477029
0.49803	0.558851	0.497655
0.895948	0.881016	0.818599
0.580204	0.642612	0.574306
0.624215	0.725134	0.509187
0.386502	0.412697	0.324835
0.413131	0.458417	0.380279
0.779669	0.760795	0.595372
0.560761	0.546761	0.417139
0.872139	1.28683	1.40827
0.604078	0.717842	0.508258
0.356873	0.412033	0.362733
0.455616	0.546593	0.371198
1.61714	1.24428	0.657679
2.46793	1.95563	1.57331
0.62957	0.757198	0.805757
0.881845	1.78037	1.00835
1.63406	2.0145	1.28082
0.578335	0.611656	0.479151
1.10707	1.32844	0.707294
0.425088	0.462013	0.421586
1.02157	1.23567	0.401193
1.96971	3.04301	0.834809
1.99552	4.35922	1.42516
0.647516	0.751045	0.593579
0.879058	0.717817	0.599759
0.484996	0.629956	0.380719
1.09561	1.14175	0.714066
1.39551	1.60769	1.00234
1.14976	1.05001	0.761493
1.44013	2.09956	1.67575
1.85138	1.51183	2.13088
0.572241	0.751038	0.573458
0.844545	0.96153	0.847021
1.26711	4.03193	1.21075
0.779706	0.945308	0.2822
1.46699	1.31477	1.3686
0.877091	1.12291	0.677184
0.882417	0.923453	0.813697
0.478956	0.573814	0.589821
0.289325	0.375289	0.287659
0.672127	1.40683	0.508051
1.20732	1.51693	0.820504
1.17333	1.91608	1.37055
1.16541	1.44022	0.90799
2.57983	0.879757	1.77846
2.17065	3.06403	1.16618
0.588003	0.781326	0.421534
1.02462	0.899508	0.657393
0.462756	0.482941	0.310309
9.56065	8.70584	2.97881
1.03879	1.31222	0.930512
1.00304	1.0097	0.573395
3.82384	5.59441	1.32889
1.0939	2.82979	1.00179
3.25767	3.67319	2.28894
1.65076	1.67367	0.951011
1.44031	1.41344	1.24998
1.93623	2.39359	3.27718
1.7042	1.37146	0.857589
0.592839	0.70853	0.483048
1.78285	2.43377	1.77171
0.567085	0.67527	0.393056
0.672304	0.637818	0.450181
0.895961	0.568039	0.681336
0.548471	0.396972	0.654008
0.957861	1.41283	1.06685
1.48355	1.34625	0.892068
0.76006	0.815668	0.494125
0.887831	0.894703	1.05493
0.955614	0.969175	0.882142
1.44761	1.20938	1.74499
2.00646	3.90348	7.11703
2.1558	1.3373	1.65199
1.80588	2.09101	1.34234
1.38082	1.25812	0.948845
1.0941	1.45599	0.655346
0.536822	0.634339	0.452436
0.645357	0.880745	0.669719
1.0229	1.25109	0.659924
2.5063	4.93957	1.93611
2.08432	2.00243	1.395
0.695071	0.687186	0.505911
2.04361	4.05419	5.74262
0.50615	0.640599	0.490801
0.894086	1.54836	0.690453
2.06467	1.14297	3.50806
0.49311	0.631092	0.456544
0.818378	0.932854	0.501799
0.623246	0.581337	0.384944
1.32842	1.3835	0.450689
0.717938	1.04111	0.715865
2.10088	1.23167	1.37354
1.49168	1.43908	1.75944
0.512831	0.568984	0.333724
1.3606	0.791468	0.739969
0.747502	0.829163	0.397621
1.66076	2.63165	1.18062
1.3218	1.43355	0.740016
2.24402	2.60534	1.09009
1.35052	1.93852	1.13197
0.678981	0.618848	0.287453
1.30102	1.30423	0.738233
1.28752	1.02901	1.12772
0.992708	1.05161	1.03542
0.640409	0.776829	0.375329
2.22411	2.52554	1.067
1.04622	1.09886	1.05559
1.26353	1.02703	0.850478
0.671251	0.864302	1.37474
0.79533	1.04838	0.846873
0.589918	0.853281	0.449202
0.602623	0.802883	0.410259
2.18313	3.0641	1.56236
6.53673	5.34341	4.56063
3.24392	2.26242	2.21156
1.03933	1.13236	0.739582
2.44953	1.55695	1.0542
1.01167	0.913514	0.574924
0.284423	0.302518	0.257688
0.905823	0.944356	0.675811
0.661873	0.560926	0.479407
3.1186	3.09923	3.78594
1.48191	2.77195	3.19663
0.760101	0.822205	0.712552
3.03965	5.98219	1.95788
1.31246	1.12404	1.3345
0.918488	1.11587	0.991727
0.652694	0.685967	0.438151
0.49779	0.507106	0.345783
0.871725	1.2593	0.633409
0.623259	0.676612	0.47609
1.64841	2.82732	1.17665
1.14196	0.905693	0.701882
0.464898	0.561535	0.343019
0.378453	0.735505	0.978947
0.478633	0.519708	0.365974
1.19422	1.85048	1.30065
1.27637	1.78674	0.945826
2.04004	2.01519	0.974629
0.497781	1.13068	0.298626
0.658298	1.13398	0.915179
0.402358	0.557889	0.419532
1.04192	1.33807	0.649035
0.804369	1.28725	0.817126
0.884257	0.986677	0.477511
0.53172	0.585306	0.390928
1.45528	1.85378	1.26325
1.4091	2.13512	0.496918
0.53694	0.735996	0.576425
1.38172	1.51494	0.786103
1.07025	1.07623	1.12001
0.457045	0.521787	0.440066
2.29777	12.6753	2.2273
1.25707	2.03963	0.757947
0.827958	1.29239	0.764302
0.549745	0.528078	0.435661
1.39854	1.97627	1.15171
0.625246	0.534413	0.455443
0.540027	0.705874	0.544037
0.649224	0.819829	0.701753
0.619683	0.749081	0.453002
0.504558	0.719822	0.420956
0.527296	0.556071	0.43858
2.45288	9.36603	1.42547
0.749362	0.664695	0.645958
0.362084	0.39596	0.292699
2.06149	2.29229	1.71006
1.94097	3.61557	1.11477
2.0016	1.86162	1.5502
0.405262	0.42422	0.459879
0.846404	0.925646	0.633507
7.84856	8.56248	4.44001
1.75783	1.27358	1.37069
0.878444	0.818311	0.637836
2.6845	2.69847	1.19214
0.496082	0.629123	0.385049
0.705905	2.43695	0.632324
0.756227	0.875115	0.473874
1.39618	5.59905	2.05024
1.03509	1.21877	0.580846
0.617773	0.64553	0.402153
1.33076	1.06547	0.9015
2.17016	2.19716	1.24604
0.771462	0.873904	0.35303
0.679516	1.10028	0.430457
0.636116	0.745638	0.420599
2.40054	1.74787	1.15236
0.479156	0.633831	0.336602
1.51323	1.44085	1.13313
0.486396	0.704309	0.381408
1.5307	1.60712	1.33794
2.45974	1.72679	1.70505
0.751767	0.855497	0.614514
4.22192	3.42896	1.80534
0.790699	0.945351	0.848694
1.21552	1.83996	1.32162
0.46374	0.548491	0.523878
1.43113	2.20115	1.31761
3.21125	3.36319	1.02669
1.14617	1.22626	1.049
1.03555	0.922735	1.04155
0.983797	1.22795	0.824513
1.99314	1.44382	0.805022
0.979971	0.851982	0.490496
1.87314	2.7499	0.752997
0.63457	0.778749	0.562583
0.347624	0.36586	0.259718
0.526206	0.791051	0.709752
0.591136	0.684775	0.388372
1.34441	1.73098	1.14877
0.4629	0.507844	0.322076
1.04141	0.872243	0.720285
0.595778	0.741879	0.461969
4.6548	4.36039	1.67863
2.3314	2.88539	1.8872
1.04021	1.80192	0.728895
1.03944	1.60058	0.759897
0.775245	0.872929	0.536231
1.2247	1.52498	0.820222
0.621939	0.629005	0.465274
0.636124	0.80883	0.529417
0.846476	0.845645	1.04235
1.08089	1.53989	1.23191
1.90929	1.82609	0.474936
0.495231	0.539361	0.31425
0.888808	0.835179	0.457925
0.879491	0.850755	0.521217
0.635892	0.75088	0.531563
3.34014	2.27166	2.45414
0.458344	0.472517	0.361173
0.448041	0.607609	0.304616
1.62001	1.53789	0.975427
0.435119	0.565638	0.384279
0.568922	0.633701	0.531266
0.602319	0.72976	0.631732
0.418019	0.400313	0.331397
0.884687	0.869725	0.587269
1.28915	1.52048	2.38967
0.380242	0.452766	0.452731
0.431458	0.529025	0.367941
1.46374	0.993316	2.92209
3.01346	3.02065	1.24371
0.937771	1.21132	0.48934
0.498402	0.490899	0.406169
0.753127	0.851501	0.63484
1.13781	1.18531	0.696661
1.24447	1.83587	1.47727
0.717687	0.756526	0.584658
1.16821	1.44753	2.01018
0.734657	0.972225	0.601233
1.09807	1.03226	0.963059
1.2633	1.28449	0.662162
0.438868	0.514202	0.410767
0.91335	0.812882	0.712806
0.709996	0.841329	0.668233
1.2685	1.34876	0.664395
2.28887	1.57864	0.91609
0.768344	1.02587	0.963745
1.2302	1.16941	1.04515
0.459843	0.520041	0.538074
1.13071	1.00064	1.04985
1.64072	2.7148	1.22484
0.514046	0.534155	0.460683
0.765387	1.01899	0.577425
2.91423	1.84198	2.0499
0.511265	0.567442	0.342819
0.763086	0.774301	0.584925
1.56957	1.3129	0.695324
0.691995	0.959819	0.388533
2.20324	3.68321	1.42617
2.25824	4.42703	1.5516
1.08032	0.919212	0.679928
1.68863	1.58391	1.7111
4.17007	6.34913	1.20685
0.419939	0.424807	0.357595
0.573806	0.897203	0.676444
0.99521	1.7372	0.658476
1.10548	1.08662	0.602786
2.58399	4.48314	1.66625
0.609719	0.784554	0.443171
0.72757	0.743333	0.49211
1.10272	1.25147	0.798584
1.35006	1.28813	1.02408
3.45443	2.68312	1.53413
0.71531	1.02512	0.671172
0.586274	0.644722	0.542965
0.495541	0.686289	0.455166
0.657791	0.744368	0.424678
1.16088	1.19052	1.02461
2.83966	5.41896	2.33465
0.740267	0.925347	0.809544
1.11269	3.1406	1.30141
1.13276	1.79578	1.25901
4.21619	5.35264	6.11272
2.44344	1.65943	1.33741
0.632687	0.833165	1.12281
0.364187	0.372674	0.221652
0.893526	0.721311	0.664601
0.372183	0.52853	0.370169
1.0454	1.11899	0.972716
0.50435	0.646531	0.41112
1.61792	2.72567	1.69961
5.32886	3.47693	2.60891
0.538662	0.620335	0.334608
0.681307	0.693722	0.651936
21.8844	6.52151	3.39909
1.53023	1.7177	1.42781
0.734326	0.899704	0.626018
0.406313	0.447093	0.379629
0.929839	0.869156	0.686389
0.965014	1.14889	0.756155
0.634173	0.722536	0.786883
1.88635	1.57326	1.01497
0.383398	0.434289	0.283304
1.01603	1.51167	0.958038
0.744693	0.685904	0.454516
0.701749	1.40294	0.844641
1.85546	2.01077	1.0959
0.406703	0.490272	0.336137
4.02221	1.22224	0.791044
1.33768	1.79044	0.616038
1.75559	3.04096	1.30767
0.814198	0.807926	0.674369
1.1442	1.03474	1.69314
2.62093	2.41263	2.37257
1.11428	1.12689	1.34712
1.28143	1.83375	0.458155
0.987305	1.16585	0.880547
1.13464	1.47854	1.08933
1.01766	1.61138	1.06748
1.1181	1.5889	0.941578
1.28989	2.38494	0.988156
0.783012	0.943567	0.752257
1.09525	1.04207	0.932099
0.606375	0.66085	0.527914
0.470515	0.75517	0.417229
1.01502	1.26944	0.82344
0.888264	0.850319	0.88338
4.72106	4.12113	3.58239
2.94647	3.63498	1.39974
1.13822	1.73374	0.665781
0.523654	0.972446	0.751021
1.14069	1.80734	0.651986
0.561233	0.916814	0.37375
1.4947	1.63848	1.06247
1.44648	2.27002	1.97467
0.954944	0.735339	0.667339
1.94929	2.52507	1.56921
0.962989	1.23278	0.559798
1.07633	1.06562	0.982981
0.693535	0.864774	0.488412
1.81114	2.01371	0.902047
0.645436	0.754082	0.698855
0.584254	0.721406	0.449458
2.65536	2.34136	2.52649
1.24576	1.29803	0.83823
0.575521	0.832897	0.443005
1.13914	1.17049	0.810301
1.04218	1.1031	0.62035
0.638136	0.904395	0.478991
2.26803	4.38066	2.08695
0.714132	0.669401	0.549861
0.791994	1.13772	0.794832
0.853637	0.796844	0.499717
0.473357	0.637805	0.421466
1.43758	1.28924	2.12415
1.41329	1.16777	1.35451
1.71018	1.79032	1.33051
1.04146	1.88265	3.22957
0.925106	1.106	0.404821
1.95579	1.12113	0.733533
0.418768	0.481284	0.314626
0.886461	0.997597	0.464578
3.02775	2.54423	1.80514
0.657017	0.974102	0.709109
0.680057	0.828515	0.728308
2.67209	0.882923	2.41486
1.46126	1.14484	1.31625
8.10456	7.20253	1.72363
2.99975	2.58233	0.990285
1.55324	1.453	0.726037
1.70649	4.2483	1.67814
1.09003	1.94926	1.37307
0.636025	0.922923	0.448428
5.26237	6.81028	2.24678
0.810567	1.26737	0.970787
1.21991	1.66651	1.41109
0.652461	0.776166	0.782355
1.52065	2.86445	1.01744
0.913236	0.913148	1.00888
1.5972	1.10093	0.958756
0.282145	0.354897	0.21279
0.950598	1.00438	0.820277
1.14544	1.90932	0.765643
0.463341	0.53541	0.473959
1.26778	1.64919	0.993884
0.975962	0.849485	0.900815
0.963165	1.83394	0.834243
2.17903	1.42162	1.56889
2.00973	0.787751	0.755416
0.9535	0.535472	0.472416
1.07488	1.12104	0.65846
1.12566	3.34982	0.654804
0.36712	0.564465	0.403584
1.05686	1.29696	1.0621
1.01757	1.70448	1.25557
1.0117	1.01869	1.28258
0.630871	0.829224	0.724735
0.723329	0.746655	0.722472
0.699256	1.03096	0.748518
2.57837	3.02693	1.55468
1.1098	1.15071	0.918319
0.548344	0.727211	0.511251
2.77767	0.94597	0.924329
0.393066	0.482704	0.270683
1.25271	1.55099	1.27735
1.0906	0.983702	0.561119
10.5925	8.64971	4.09157
1.15977	1.41937	1.11066
1.95569	3.71876	1.37175
0.559791	0.781512	0.452404
0.720268	1.05553	0.476156
0.672715	0.679411	0.767764
1.6664	1.5186	0.890362
1.521	1.62918	0.849005
8.45729	4.45322	1.0726
5.08087	4.61755	4.00266
0.561433	0.886977	0.703434
1.34703	1.35058	0.89823
1.51524	1.63325	2.04553
2.06126	2.77391	1.43332
0.387097	0.546681	0.363595
0.628469	0.623982	0.557531
0.903896	1.13996	0.790904
3.11585	3.0119	2.23226
2.18162	4.27431	1.25784
1.09408	2.28317	0.787277
0.742342	0.985355	0.681055
1.91043	2.16262	2.30003
1.12875	1.55873	1.07306
2.22099	1.75169	1.70697
0.491697	0.593278	0.287007
1.21579	1.83513	1.80556
0.774104	0.925574	0.74741
0.900732	2.54852	0.479997
4.29131	3.92543	0.895172
4.13965	7.88407	1.9938
0.548845	0.646062	0.424933
0.602029	0.493203	0.392279
0.93539	2.27906	0.648519
0.883583	0.987237	0.611037
0.497288	0.552313	0.422553
1.03704	1.22898	1.20018
1.88612	1.66703	0.661496
0.810444	1.18364	0.832073
0.645011	0.685027	0.649724
0.971651	1.14212	0.790454
1.09643	1.28636	0.964383
1.13377	1.27913	0.572996
2.01284	1.37338	1.71687
0.468061	0.534577	0.53468
1.85056	1.47819	1.02148
1.20099	1.84574	1.39342
2.54098	1.71507	1.02252
0.862776	0.945894	0.632757
1.32788	1.27634	1.21604
0.769056	1.09022	0.490172
1.674	1.5288	1.04567
1.4219	1.01409	0.766677
0.830655	0.720508	0.602805
0.679	0.765484	0.555748
0.412413	0.506236	0.321027
2.02502	3.84263	1.22417
1.82461	2.0451	1.34046
1.62365	1.37238	1.05466
1.53276	2.18747	0.959284
0.957893	0.860045	0.575785
1.13526	1.47924	0.975581
0.906681	2.05199	1.00691
0.488193	0.678801	0.393491
1.85533	1.98996	0.984611
1.57186	1.81811	0.813357
0.824916	0.75338	0.688646
1.36808	1.2845	0.549173
0.963397	2.15283	1.07418
0.895963	0.757917	0.542575
1.25169	1.19461	0.730004
1.52037	4.18594	1.84875
1.95371	2.75926	0.78846
1.52938	0.844342	0.409144
1.67116	1.71044	1.44094
0.641276	1.37817	0.679766
1.19734	1.44516	1.28724
0.885179	0.988979	0.741895
1.01916	1.06564	0.906141
1.15474	1.56441	1.28255
0.362057	0.471124	0.336362
0.409296	0.450783	0.308722
0.863451	0.983317	0.623388
0.383436	0.448894	0.444445
1.36358	2.36983	1.18844
0.817341	0.880427	0.502836
1.01733	1.78	0.703704
1.58997	1.4129	1.61683
1.44574	1.45447	1.02293
1.12795	1.47301	1.00857
0.996885	1.06445	0.932774
4.5933	2.47159	8.32344
5.11744	4.70201	1.89788
2.42435	2.20718	0.662265
1.62083	1.73103	1.14266
1.48107	1.49453	1.85382
0.891236	1.01726	0.664734
0.888036	1.13077	0.504564
1.09519	1.22143	1.46612
0.847546	1.17946	0.914981
1.1878	1.1832	0.942359
1.43142	1.2342	0.692768
1.49402	1.63477	0.866485
0.707236	0.869657	0.515785
0.533932	0.541597	0.427259
0.657255	0.9255	0.655824
0.73061	0.623233	0.650978
4.60596	1.92045	1.31123
2.81785	0.638423	1.58446
1.60665	1.08786	0.846527
0.820487	1.12306	0.645896
1.53658	0.945397	0.802657
1.28794	1.0584	0.870865
1.31014	1.11531	2.92069
2.38866	1.46241	1.7111
1.85543	0.725437	1.18238
1.01198	1.09439	0.760636
1.05614	1.24689	1.11717
1.61709	1.60491	0.875606
0.657761	0.939414	0.590544
2.22975	4.24876	1.45715
0.546566	0.649675	0.401723
1.57958	1.79634	1.58649
1.48008	1.11032	1.19961
1.39688	1.68335	1.61195
1.06189	1.04324	1.5264
1.54087	5.44573	1.88539
4.17163	3.47128	1.93441
0.607023	0.441698	0.754489
1.20484	1.28928	1.44613
1.3026	1.58944	1.8515
1.6945	3.0011	21.6005
0.949709	0.987542	0.958001
2.31609	1.73139	1.14823
0.983448	1.18225	0.606941
0.83282	1.24552	0.855293
0.474501	0.563425	0.515707
0.890311	0.890758	0.561118
0.736027	0.757689	0.616443
1.63559	4.61908	2.09899
1.34526	1.30805	1.29806
0.472508	0.634958	0.442392
1.30759	1.60867	1.73773
1.25537	1.5303	0.729778
1.98905	1.35095	1.26478
0.943497	0.967671	0.818943
2.29035	1.64959	1.50188
1.29802	1.79952	1.36142
0.737994	1.13726	0.740732
2.16909	1.19018	2.37679
2.02384	2.33817	1.56659
1.01004	1.22109	0.880493
0.774574	1.17634	0.676884
3.10588	2.01434	0.991163
1.00179	2.1204	1.79484
2.72755	2.05265	1.05866
1.62627	1.60977	0.740974
1.96234	2.85348	0.682552
2.30951	3.43637	1.21711
1.1333	2.87799	1.43624
0.981283	1.96342	1.27432
1.74219	1.70134	0.846365
0.706493	1.35734	0.764579
0.551494	0.565542	0.273871
1.2567	1.37533	1.20626
2.1531	2.13912	1.31014
1.20192	1.21289	0.68856
1.1225	1.74071	1.08756
0.780137	1.04118	0.911616
1.57335	1.23494	0.831052
1.50151	1.42514	0.961644
3.11891	4.87024	3.54052
1.40671	1.81908	1.59585
6.01792	6.35603	1.84388
0.924063	0.987763	0.865074
1.53357	1.24134	1.3649
1.4609	3.78682	1.83073
2.29522	1.53984	1.53276
0.749857	1.6614	1.50785
2.49396	2.26382	0.588475
2.52708	2.72178	1.67751
1.37316	2.1551	1.52976
1.80506	1.91066	2.72663
0.972633	1.08147	0.904544
1.7598	2.0613	1.19669
3.99269	2.53452	4.70476
3.66459	2.72975	3.0424
9.58337	1.76017	3.15636
2.95956	7.66925	3.38792
0.679248	0.932449	0.642422
0.789896	0.91024	0.74388
0.449013	0.607692	0.39911
0.932615	1.04108	0.58766
0.501324	0.549213	0.379062
1.47466	1.58855	0.918039
0.888838	1.23584	0.874129
1.25744	1.61764	1.1105
0.715774	0.871101	0.541482
0.55876	0.740051	0.488296
1.1127	1.36693	1.59617
1.14881	1.63785	2.24347
0.988837	1.51001	0.431946
2.33021	2.67754	0.961427
3.53851	2.09403	1.07519
2.95701	1.77732	0.699965
1.16446	1.20988	0.785045
0.752246	0.908309	0.59563
0.969144	1.2579	1.40195
1.22759	1.15739	1.05656
4.18455	3.15638	1.22959
0.966238	0.741746	1.02825
2.05184	1.42643	1.10571
1.91706	2.26909	2.85307
1.70691	2.46982	1.39382
3.43176	1.8526	0.817866
1.05155	0.917179	0.700383
0.678907	0.858002	0.494979
1.63299	0.954538	1.06899
2.07292	1.70859	1.29176
0.973104	1.56079	0.917701
0.802152	0.902796	0.707954
1.07347	1.1475	0.725302
0.776127	1.08118	0.470061
1.14374	1.41738	1.14587
0.48241	0.5207	0.366625
1.30672	0.862245	0.743498
0.426334	0.517768	0.423813
0.802215	0.903763	0.646115
0.503129	0.671785	0.524126
0.797661	1.14769	0.552946
0.413681	0.474145	0.364902
0.77932	0.834912	0.595956
4.38703	7.78566	1.58882
1.01384	1.32979	0.917372
2.774	3.22081	1.381
1.83367	1.67965	1.13474
0.954762	1.11177	0.485115
5.0712	3.96556	12.0659
1.49017	1.64454	0.527395
0.922296	1.43315	0.887721
1.16089	1.33521	0.590505
0.869214	1.7672	0.714375
0.642813	0.721319	0.411202
1.69303	2.35082	0.879584
0.656555	0.696664	0.703764
2.16834	2.96873	2.33789
0.667442	0.982706	0.682041
1.1785	1.12589	1.01402
1.04001	0.926969	4.70586
1.44347	1.75313	2.03473
0.8894	0.682978	0.693224
5.12079	6.28883	1.62689
1.19828	1.63998	1.33016
1.84969	2.73454	1.98213
1.28025	1.67158	0.928217
2.11478	1.7183	6.26304
5.60926	3.05205	1.31851
1.07118	1.20372	0.904147
1.4903	1.50287	1.15371
1.77227	1.88695	1.88974
1.39481	1.53178	1.49657
0.91377	0.959463	1.16875
4.33755	3.24111	4.90329
1.35762	2.19528	1.30546
0.748121	1.68763	1.20302
0.682431	0.801227	0.581776
1.52936	2.46997	0.972774
1.24718	1.22643	0.495728
1.23316	1.51915	1.08927
0.926267	1.11085	0.952226
1.59995	3.62421	0.617449
1.38552	1.4784	1.17181
0.643212	0.809167	0.439263
1.48546	1.15125	1.29494
0.766306	0.909719	0.683556
0.576306	0.676461	0.350345
0.646142	0.818554	0.475472
0.641039	0.713485	0.373209
1.91373	2.59149	1.19784
4.8513	2.44126	1.48223
0.638409	0.771261	0.860584
0.905061	0.805072	0.986697
1.2789	3.04611	0.840516
2.51933	2.16327	1.07752
2.6797	2.88429	4.82819
0.830785	1.02969	0.530531
1.34804	1.23975	0.500767
1.06036	1.14109	3.21879
1.72675	1.97381	1.72331
0.377526	0.419116	0.277148
0.644327	0.820883	0.781023
0.899663	1.03783	0.53577
0.912655	0.901187	0.655308
0.672748	1.07545	0.498041
2.61024	3.61227	1.76882
1.54049	1.72165	1.6621
3.26459	2.87407	25.2143
1.51187	3.45906	2.18907
1.2627	1.58005	1.44154
1.17375	1.29131	0.85167
3.32827	1.82609	0.765168
1.07542	1.26601	0.842846
1.06323	1.2199	0.844011
2.23196	5.15459	0.877757
0.858611	2.11835	2.22756
1.17609	0.893766	0.335375
0.568769	0.574679	0.37569
0.171237	0.206888	0.1409
1.21786	1.21547	1.13332
0.608857	1.0484	0.478218
2.05989	1.66832	1.31361
1.87347	2.14423	1.1214
2.92719	3.53601	4.04378
1.4673	1.13712	0.910455
1.17769	1.84193	12.9948
3.69583	2.64596	1.94317
0.664894	0.715473	0.674175
0.729721	1.05012	0.64911
1.87077	1.57284	1.13455
4.43844	3.80295	3.31012
1.59336	2.7197	2.16656
1.59759	1.4801	1.98911
1.68315	1.6093	1.05315
0.760942	0.875634	0.610851
0.533171	0.64218	0.55703
1.66918	1.68033	1.12984
0.926058	1.24276	0.836196
1.23338	1.1393	0.658289
1.28265	1.1879	1.03398
1.81066	1.78247	0.455509
0.822479	1.31196	1.25537
1.35063	1.39007	1.09137
2.85656	3.22498	2.03409
4.25171	3.16707	5.27928
1.40619	1.25755	0.876045
1.44642	1.05369	0.898582
1.07039	0.914019	0.542566
1.19658	1.4677	1.20418
0.956334	1.04412	1.25869
1.65558	1.96034	1.3831
0.906112	1.07214	0.817573
0.745785	1.31597	1.1464
2.43849	4.23952	1.3845
1.80976	2.16874	0.888823
4.93245	2.40936	0.546609
1.34489	2.05227	0.917811
0.771196	0.808234	0.862303
0.513254	0.599125	0.641705
1.03454	1.14138	0.87482
2.06218	1.63221	0.815154
2.59628	1.98954	1.12244
0.772358	1.08001	0.780546
0.701761	0.734285	0.639628
1.59789	1.66734	0.895782
0.738491	0.676788	0.367393
1.11105	1.35411	3.31324
1.16007	1.07205	1.61665
0.51872	0.49258	0.41307
1.70246	2.2299	0.674521
1.419	1.47619	1.1851
2.08087	1.91491	1.7641
0.96119	1.23888	0.924612
1.43194	2.20681	1.94364
0.868265	0.95673	0.819701
0.695376	0.681329	0.48071
0.567244	0.687824	0.437024
2.0008	2.36536	1.28934
1.1761	1.67641	0.586368
1.61057	1.58944	1.24075
0.692776	0.709609	0.757636
4.2106	2.83437	3.46318
1.48986	1.54442	1.12686
1.32304	1.97515	1.18872
0.754653	0.848382	0.575051
1.40066	1.74279	0.663664
1.65673	1.44393	1.47335
1.44753	1.20006	1.97599
0.632992	0.883597	0.586406
0.565807	0.681783	0.506465
0.773039	0.830937	0.594212
2.21738	5.1354	0.90021
1.21978	2.03259	1.21637
1.23835	1.56634	0.956008
1.59925	0.968478	2.70211
4.28749	1.74584	1.52784
1.67571	1.87081	1.97701
1.24617	1.51942	4.87419
0.856991	0.73784	1.34788
1.47051	1.46221	2.65789
0.802546	0.896545	0.709042
1.49089	1.6368	15.2882
1.18179	1.02174	6.33142
3.90439	2.62479	2.25466
0.717081	0.710112	0.643272
1.00128	1.30815	1.0978
0.946566	0.988916	0.993726
0.875763	1.15238	0.893156
1.50148	1.50997	1.30453
0.984513	1.10263	0.878406
0.6675	0.756312	0.518225
1.50428	3.37835	0.878808
0.653862	0.866289	0.715386
0.91194	0.738896	0.824146
1.24789	1.42091	0.863669
1.36102	0.971472	0.450712
1.94784	2.00258	1.54495
3.02159	3.02623	1.4643
0.928547	1.0994	0.659575
0.926521	1.33232	0.795398
0.572076	0.630033	0.815904
3.29171	3.35901	2.87684
1.00089	1.28927	0.874925
1.31549	1.43637	1.01555
1.27212	1.2696	0.833266
1.94539	2.25066	1.00237
1.16472	1.43672	0.652809
0.872984	1.10928	0.908008
0.624595	0.791424	0.81817
0.506616	0.713753	0.497864
2.81383	3.38275	2.39547
1.83051	1.8321	1.40236
0.803554	1.03724	0.577935
1.54903	1.25374	1.29653
2.52312	1.52127	1.24501
1.28659	1.36115	0.708454
1.48556	0.744009	0.591129
0.686641	1.02995	1.20538
1.33679	3.01571	1.63764
2.29763	2.12964	1.52088
1.08762	1.51172	0.846262
0.884986	1.22417	0.702604
2.17884	2.32345	1.0613
1.07531	1.37365	1.52182
3.20868	3.99824	3.50452
2.62662	2.92374	2.00046
0.90479	0.885119	0.711577
0.826597	0.793506	0.781096
0.917347	0.950406	0.90043
2.28304	1.49009	1.16133
1.14518	1.09324	0.94924
1.08409	1.38134	1.12365
0.610729	0.609845	0.537533
1.06017	1.28219	2.03442
0.866336	0.753848	0.82543
0.937778	1.30664	0.88829
0.592031	2.49092	0.476248
1.01115	1.03271	0.788888
1.46268	1.58887	1.0629
2.90554	2.67642	1.08743
2.33016	2.59355	2.58253
0.873046	0.727468	0.715603
0.555022	0.71113	0.491857
2.17172	2.0704	0.95629
9.72545	2.52496	4.51463
1.6528	2.30498	0.669317
0.931354	1.06552	0.68732
7.29823	6.0089	2.52408
0.392454	0.425244	0.23522
0.82506	0.881564	0.524071
0.789807	0.803708	0.669916
0.705084	0.789087	0.874216
0.755447	1.26803	0.805305
1.176	2.17382	0.68223
0.941422	1.09068	0.914738
5.50308	7.232	3.70565
1.40127	2.14574	3.77647
2.79428	1.4021	1.77067
2.40702	1.62928	0.984096
1.71783	2.24592	1.40613
2.40216	2.2153	2.25486
1.24625	2.35081	2.40405
1.36737	2.25514	1.3968
1.17797	1.19491	2.07458
0.997672	1.00478	2.84307
3.20192	2.2863	2.48653
0.647124	0.846222	0.645529
0.644482	1.83259	2.67707
5.62446	4.23411	3.01324
1.02019	0.807852	0.648029
1.35969	1.44491	1.02655
1.28741	1.23373	1.17304
0.70946	0.810411	0.743053
0.790434	0.912111	1.45913
0.710646	0.860505	0.860463
2.27285	1.08492	0.676812
1.19421	1.78074	1.07495
1.6029	1.55465	1.30735
0.830487	0.862205	0.807021
1.25301	1.06906	1.70969
1.33618	1.39461	1.28394
1.12191	1.19805	9.50259
1.47392	2.95367	0.961824
0.957014	1.10674	0.592478
0.789831	0.726601	0.651383
0.869125	0.760199	0.614968
0.995116	1.12406	0.965343
1.11403	1.46165	1.04223
0.735181	1.5387	0.689628
0.651111	0.874103	0.560778
1.37009	1.0626	1.0344
1.50424	1.94392	1.2173
5.16613	4.26529	3.09438
1.7458	1.66367	0.963735
2.02954	1.57843	1.57816
2.60251	2.39006	3.50197
1.5057	2.24756	1.04067
1.71571	1.68443	1.58403
2.42837	4.54459	1.5305
1.98142	3.86581	1.19727
2.45707	3.58915	1.49714
4.94702	2.32407	2.49924
1.65148	3.36252	2.11451
1.31048	1.15167	1.04683
0.641244	0.690335	0.629003
1.83779	1.32689	0.551183
3.71499	1.92941	3.01725
3.57211	5.23834	2.05963
3.21952	4.65869	2.05574
3.23745	2.50806	2.32108
0.659129	1.02278	0.814017
3.78605	7.75023	2.67305
2.56145	2.23034	2.12076
1.64923	1.62338	1.76993
3.89918	3.08253	8.81284
3.09228	7.55012	1.18661
13.9566	6.40652	2.89333
7.00906	1.72841	6.88076
3.2277	4.50998	2.30004
6.38726	5.62606	3.96989
7.76841	3.02996	5.69097
4.68648	8.51322	4.95517
5.8789	4.65735	4.31643
6.19319	2.58611	7.23943
5.45711	5.17549	26.0176
3.38721	3.91644	5.11827
5.88718	6.01149	7.9962
7.51576	8.23323	8.28073
3.22523	10.678	6.51009
19.2717	6.4092	8.11316
6.56948	11.0069	5.72073
6.78318	7.1277	6.68387
5.36269	4.70801	6.46749
5.97423	6.17655	9.38232
13.7373	10.572	5.40832
4.19517	1.56022	2.52246

## Sheet: SupFig1D
FRC_freq1D_per_nm	FRC_amplitude	FRC_smoothed	FSC_freq1D_per_nm	FSC_amplitude	FSC_smoothed
0.000647668	0.999961	1.02448	0	1	1.00165
0.00194301	0.998951	1.00974	0.000896057	0.99981	0.998669
0.00323834	0.99662	0.997858	0.00179211	0.998585	0.996566
0.00453368	0.993663	0.988614	0.00268817	0.996675	0.995129
0.00582902	0.987872	0.981756	0.00358423	0.994912	0.994181
0.00712435	0.991529	0.977023	0.00448029	0.994954	0.99358
0.00841969	0.992283	0.974148	0.00537634	0.990738	0.993208
0.00971503	0.992199	0.972863	0.0062724	0.987087	0.992973
0.0110104	0.990959	0.9729	0.00716846	0.997811	0.992802
0.0123057	0.984205	0.973995	0.00806452	0.993394	0.992639
0.013601	0.981116	0.975892	0.00896057	0.989719	0.992443
0.0148964	0.98157	0.978341	0.00985663	0.990886	0.992187
0.0161917	0.989848	0.981106	0.0107527	0.9907	0.991851
0.017487	0.99127	0.983961	0.0116487	0.989317	0.991425
0.0187824	0.988476	0.986696	0.0125448	0.988963	0.990906
0.0200777	0.984191	0.989115	0.0134409	0.985841	0.990293
0.0213731	0.97847	0.991036	0.0143369	0.993027	0.989592
0.0226684	0.974273	0.992296	0.015233	0.987157	0.988809
0.0239637	0.968911	0.992747	0.016129	0.988306	0.987951
0.0252591	0.969987	0.992258	0.0170251	0.987353	0.987028
0.0265544	0.967477	0.990716	0.0179211	0.986934	0.986048
0.0278497	0.963895	0.988023	0.0188172	0.988329	0.985017
0.0291451	0.965011	0.984098	0.0197133	0.985187	0.983941
0.0304404	0.957188	0.978878	0.0206093	0.988051	0.982825
0.0317358	0.948954	0.972314	0.0215054	0.985969	0.981669
0.0330311	0.951621	0.964372	0.0224014	0.981715	0.980475
0.0343264	0.933376	0.955033	0.0232975	0.981591	0.979238
0.0356218	0.928923	0.944292	0.0241935	0.979111	0.977954
0.0369171	0.926841	0.932157	0.0250896	0.976173	0.976614
0.0382124	0.930466	0.918648	0.0259857	0.974982	0.975208
0.0395078	0.900224	0.903796	0.0268817	0.973341	0.973724
0.0408031	0.921914	0.887644	0.0277778	0.977117	0.972146
0.0420984	0.870227	0.870241	0.0286738	0.971405	0.970456
0.0433938	0.858763	0.85165	0.0295699	0.967193	0.968637
0.0446891	0.858846	0.831937	0.030466	0.965274	0.966667
0.0459845	0.841351	0.811176	0.031362	0.963137	0.964524
0.0472798	0.859895	0.78945	0.0322581	0.959074	0.962185
0.0485751	0.814413	0.766843	0.0331541	0.95929	0.959625
0.0498705	0.779702	0.743445	0.0340502	0.952208	0.956819
0.0511658	0.803379	0.71935	0.0349462	0.956865	0.953741
0.0524611	0.737676	0.694652	0.0358423	0.94658	0.950367
0.0537565	0.721064	0.669449	0.0367384	0.947231	0.94667
0.0550518	0.623072	0.64384	0.0376344	0.936692	0.942626
0.0563472	0.53292	0.617922	0.0385305	0.935821	0.938211
0.0576425	0.579731	0.591794	0.0394265	0.929955	0.933399
0.0589378	0.605354	0.565551	0.0403226	0.926482	0.928171
0.0602332	0.584792	0.53929	0.0412186	0.916357	0.922503
0.0615285	0.551987	0.513102	0.0421147	0.923889	0.916377
0.0628238	0.492479	0.487078	0.0430108	0.913468	0.909774
0.0641192	0.400301	0.461304	0.0439068	0.906699	0.90268
0.0654145	0.37819	0.435861	0.0448029	0.887962	0.895079
0.0667098	0.31093	0.41083	0.0456989	0.87	0.886961
0.0680052	0.33558	0.386284	0.046595	0.868601	0.878316
0.0693005	0.274001	0.362291	0.047491	0.85944	0.869137
0.0705959	0.316343	0.338917	0.0483871	0.863683	0.85942
0.0718912	0.265462	0.316221	0.0492832	0.851387	0.849162
0.0731865	0.28821	0.294255	0.0501792	0.842685	0.838365
0.0744819	0.278764	0.273067	0.0510753	0.835183	0.827031
0.0757772	0.26187	0.252701	0.0519713	0.817474	0.815167
0.0770725	0.115143	0.233193	0.0528674	0.806843	0.802781
0.0783679	0.184082	0.214573	0.0537634	0.794597	0.789884
0.0796632	0.258732	0.196867	0.0546595	0.770073	0.776489
0.0809585	0.27393	0.180096	0.0555556	0.776214	0.762613
0.0822539	0.206768	0.164272	0.0564516	0.76229	0.748275
0.0835492	0.122848	0.149406	0.0573477	0.742992	0.733494
0.0848446	0.173634	0.1355	0.0582437	0.723588	0.718293
0.0861399	0.133039	0.122554	0.0591398	0.711377	0.702698
0.0874352	0.0523187	0.110561	0.0600358	0.686151	0.686735
0.0887306	0.0447184	0.0995102	0.0609319	0.674271	0.670433
0.0900259	0.0871958	0.0893866	0.061828	0.640206	0.653823
0.0913212	0.100722	0.0801707	0.062724	0.66516	0.636935
0.0926166	0.121145	0.0718393	0.0636201	0.632459	0.619803
0.0939119	0.142182	0.0643657	0.0645161	0.621056	0.602462
0.0952073	0.123701	0.05772	0.0654122	0.594589	0.584945
0.0965026	0.0594223	0.0518691	0.0663082	0.551526	0.56729
0.0977979	-0.00116129	0.0467775	0.0672043	0.524629	0.549532
0.0990933	0.0474008	0.0424072	0.0681004	0.519492	0.531709
0.100389	0.151561	0.0387185	0.0689964	0.480904	0.513857
0.101684	0.09099	0.0356696	0.0698925	0.490834	0.496014
0.102979	0.00726033	0.0332179	0.0707885	0.488294	0.478217
0.104275	-0.00215006	0.0313192	0.0716846	0.461991	0.460503
0.10557	0.048153	0.0299291	0.0725806	0.431797	0.442907
0.106865	0.0479886	0.0290024	0.0734767	0.398833	0.425466
0.108161	0.0272696	0.0284941	0.0743728	0.412441	0.408213
0.109456	-0.073843	0.0283593	0.0752688	0.381755	0.391183
0.110751	0.00355478	0.0285534	0.0761649	0.361451	0.374408
0.112047	0.0363752	0.0290328	0.0770609	0.368006	0.357919
0.113342	0.0430543	0.0297547	0.077957	0.341155	0.341745
0.114637	0.0550433	0.0306776	0.078853	0.342226	0.325916
0.115933	-0.0135387	0.0317616	0.0797491	0.30527	0.310457
0.117228	0.0486847	0.0329682	0.0806452	0.296218	0.295393
0.118523	0.0451251	0.0342608	0.0815412	0.298864	0.280746
0.119819	0.0829756	0.0356051	0.0824373	0.250989	0.266538
0.121114	0.0166291	0.0369687	0.0833333	0.232294	0.252787
0.122409	0.0498524	0.0383214	0.0842294	0.238202	0.23951
0.123705	0.0198063	0.0396358	0.0851254	0.228124	0.22672
0.125	-0.0144204	0.0408867	0.0860215	0.225993	0.214431
0.126295	0.067797	0.0420516	0.0869176	0.218199	0.202651
0.127591	0.027483	0.0431106	0.0878136	0.189647	0.191388
0.128886	0.0352671	0.0440464	0.0887097	0.163011	0.180648
0.130181	0.0519009	0.0448445	0.0896057	0.154121	0.170434
0.131477	0.08946	0.045493	0.0905018	0.159347	0.160746
0.132772	0.11037	0.0459827	0.0913979	0.154609	0.151583
0.134067	-0.0152274	0.0463067	0.0922939	0.16885	0.142942
0.135363	-0.0122712	0.0464611	0.09319	0.150956	0.134817
0.136658	-0.0279051	0.0464441	0.094086	0.125779	0.1272
0.137953	-0.0304477	0.0462562	0.0949821	0.147746	0.120083
0.139249	0.0792616	0.0459005	0.0958781	0.116406	0.113452
0.140544	0.0469725	0.0453817	0.0967742	0.115616	0.107296
0.141839	0.0912328	0.0447067	0.0976702	0.11672	0.101599
0.143135	0.0685542	0.0438844	0.0985663	0.120965	0.0963455
0.14443	0.0447337	0.0429249	0.0994624	0.0974259	0.0915173
0.145725	0.0848123	0.04184	0.100358	0.0850967	0.0870958
0.147021	0.0671327	0.0406428	0.101254	0.0674857	0.0830607
0.148316	0.107889	0.0393473	0.102151	0.0767562	0.079391
0.149611	0.0529823	0.0379684	0.103047	0.0759185	0.076065
0.150907	-0.0108905	0.0365219	0.103943	0.0706057	0.07306
0.152202	0.0211915	0.0350237	0.104839	0.0515641	0.0703532
0.153497	0.0184686	0.0334901	0.105735	0.0830085	0.067921
0.154793	-0.0299594	0.0319376	0.106631	0.0596064	0.0657399
0.156088	-0.00979441	0.0303824	0.107527	0.0599302	0.0637862
0.157383	-0.0215427	0.0288404	0.108423	0.0339912	0.0620365
0.158679	-0.0216868	0.0273268	0.109319	0.0380791	0.0604674
0.159974	0.020284	0.0258562	0.110215	0.0533724	0.0590562
0.161269	0.0227245	0.0244424	0.111111	0.0531526	0.0577805
0.162565	0.00980205	0.0230979	0.112007	0.0471218	0.0566188
0.16386	0.0935134	0.0218341	0.112903	0.0312289	0.0555503
0.165155	0.0773214	0.020661	0.113799	0.0582849	0.0545553
0.166451	0.0357657	0.0195873	0.114695	0.0340465	0.0536149
0.167746	0.0310206	0.0186197	0.115591	0.0521264	0.0527116
0.169041	-0.00184403	0.0177637	0.116487	0.0662353	0.0518292
0.170337	0.018728	0.0170227	0.117384	0.071794	0.0509527
0.171632	0.0991251	0.0163984	0.11828	0.071355	0.0500687
0.172927	0.0821337	0.0158908	0.119176	0.0804938	0.0491651
0.174223	0.0434166	0.015498	0.120072	0.051473	0.0482316
0.175518	0.0106616	0.0152163	0.120968	0.055981	0.0472592
0.176813	-0.0540015	0.0150401	0.121864	0.0429636	0.0462408
0.178109	0.0219362	0.0149624	0.12276	0.0286274	0.0451705
0.179404	0.0298381	0.0149744	0.123656	0.0224888	0.0440443
0.180699	0.0232945	0.015066	0.124552	0.0310262	0.0428598
0.181995	-0.000503112	0.0152254	0.125448	0.039697	0.0416158
0.18329	-0.00725425	0.0154401	0.126344	0.0527429	0.040313
0.184585	0.0489851	0.0156963	0.12724	0.0578647	0.038953
0.185881	0.0279635	0.0159796	0.128136	0.0355546	0.0375391
0.187176	-0.0493439	0.016275	0.129032	0.0236946	0.0360756
0.188472	-0.0567834	0.0165671	0.129928	0.0284012	0.0345679
0.189767	0.0188574	0.0168406	0.130824	0.0308774	0.0330225
0.191062	0.0185844	0.0170806	0.13172	0.0454357	0.0314466
0.192358	0.0495532	0.0172725	0.132616	0.0559917	0.029848
0.193653	0.0273575	0.0174027	0.133513	0.0307623	0.028235
0.194948	0.0239618	0.0174588	0.134409	0.0303851	0.0266165
0.196244	0.0534457	0.0174298	0.135305	0.0162693	0.0250012
0.197539	0.00240865	0.0173066	0.136201	0.021096	0.023398
0.198834	-0.028576	0.0170821	0.137097	0.002137	0.0218154
0.20013	0.0517908	0.0167517	0.137993	0.0225944	0.0202618
0.201425	0.080392	0.0163135	0.138889	0.0220602	0.0187447
0.20272	0.0199042	0.0157685	0.139785	0.0291051	0.0172712
0.204016	0.0115126	0.0151208	0.140681	0.0177109	0.0158471
0.205311	-0.03625	0.0143779	0.141577	0.00509162	0.0144776
0.206606	-0.000591647	0.0135509	0.142473	0.0151425	0.0131663
0.207902	0.0381639	0.0126543	0.143369	-0.00195825	0.0119158
0.209197	0.0139124	0.0117062	0.144265	0.00680866	0.0107273
0.210492	-0.0593807	0.0107285	0.145161	0.0175278	0.00960045
0.211788	-0.00448991	0.00974633	0.146057	0.00562498	0.00853358
0.213083	0.0332483	0.00878807	0.146953	0.0263299	0.0075236
0.214378	0.000309399	0.00788501	0.147849	0.00411588	0.0065661
0.215674	-0.0616947	0.00707088	0.148746	0.00429238	0.0056555
0.216969	-0.0115751	0.00638128	0.149642	-0.0099088	0.00478526
0.218264	0.0123373	0.00585296	0.150538	-0.00429751	0.00394809
0.21956	0.0507717	0.00552292	0.151434	-0.01228	0.00313638
0.220855	-0.0237486	0.0054274	0.15233	0.000887619	0.00234261
0.22215	-0.01333	0.00560058	0.153226	0.03558	0.00155984
0.223446	0.0193756	0.00607317	0.154122	0.0290516	0.000782399
0.224741	0.0335793	0.00687069	0.155018	-0.00298505	6.60935e-06
0.226036	0.0141938	0.00801155	0.155914	-0.0236145	-0.000768314
0.227332	-0.00428845	0.00950483	0.15681	-0.0231836	-0.00153926
0.228627	0.0680892	0.0113478	0.157706	-0.0513211	-0.00229805
0.229922	0.0877357	0.0135232	0.158602	-0.0132282	-0.00303013
0.231218	0.109998	0.0159959	0.159498	0.0451126	-0.00371304
0.232513	0.0185311	0.0187097	0.160394	0.037292	-0.00431475
0.233808	-0.0130009	0.021583	0.16129	0.0198875	-0.00479177
0.235104	-0.0274229	0.0245049	0.162186	-0.00730473	-0.00508705
0.236399	0.023083	0.0273305	0.163082	0.00380826	-0.00512763
0.237694	0.027948	0.0298753	0.163978	-0.070453	-0.00482209
0.23899	0.00662316	0.0319098	0.164875	0.00947484	-0.00405766
0.240285	0.0351025	0.0331532	0.165771	-0.0224538	-0.00269714
0.24158	0.00452702	0.0332666	0.166667	0.0222426	-0.000575438
0.242876	-0.00455407	0.0318453
0.244171	-0.0107622	0.0284113
0.245466	0.0425357	0.0224044
0.246762	0.0280477	0.0131722
0.248057	0.035793	-3.90779e-05

[truncated: 8 more sheets: SupFig4E, SupFig4F, SupFig4H, SupFig5C, SupFig5D, SupFig5E, SupFig6, SupFig9]
